# Supplementary material for: A novel maize microRNA negatively regulates resistance to Fusarium verticillioides
Source: Mol Plant Pathol. 2022 Jun 14;23(10):1446–60. doi: 10.1111/mpp.13240 (PMC9452762; doi:10.1111/mpp.13240)
Supplement: Supplementary file 11 — Table S1 Primer sequences used in this study [file MPP-23-1446-s001.xlsx]

## Sheet: Supplementary Table1
	Supplementary Table1: Primer sequences used in this study.
	Primer	Sequence (5'-3')
	For vector construction
	unmiR4 pjim19-FP	gggggactctagaggatccctcgagCACTCTCGTCGCTTCTGTTCA
	unmiR4 pjim19-RP	tgaacgatcggggaaattcgagctcAAACTATGCGTAATGGATTAAGA
	unmiR4 MT-FP	ACTCgggcggcccctcgcgaaaggaGTGAGGGCGCCGCCGTCGG
	unmiR4 MT-RP	tcctttcgcgaggggccgcccGAGTTCGACGGCAGCGCAAC
	ZmGA2ox4 pGRDR-FP	CCGctcgagATGCCGGCCTTCGCG
	ZmGA2ox4 pGRDR-RP	GGactagtTGTTTGCGCGAGAAAATTAGGG
	unmiR4 pPROTO-FP	ctcgagCACTCTCGTCGCTTCTGTTCA
	unmiR4 pPROTO-RP	gaattcAAACTATGCGTAATGGATTAAGA
	ZmGA2ox4 1302-FP	gaacacgggggactcttgaccatggtaATGCCGGCCTTCGCG
	ZmGA2ox4 1302-RP	tgaaaagttcttctcctttactagtTGTTTGCGCGAGAAAATTAGGG
	AtGA2ox7 1302-FP	gaacacgggggactcttgaccatggtaATGGCTTCTCAACCTCCCTTTAAG
	AtGA2ox7 1302-RP	tgaaaagttcttctcctttactagtAATGAGAAACCTGGACAAGCC
	AtGA2ox7 1391-FP	agcttggctgcaggtcgacggatccATGGCTTCTCAACCTCCCTTTAAG
	AtGA2ox7 1391-RP	gggtttctacaggacgtaaactagtAATGAGAAACCTGGACAAGCC
	ZmGA2ox4 1391-FP	agcttggctgcaggtcgacggatccATGCCGGCCTTCGCG
	ZmGA2ox4 1391-RP	gggtttctacaggacgtaaactagtTGTTTGCGCGAGAAAATTAGGG
	ZmGA2ox4 MT-FP	CCGCCCCCGTCAAGGGCTTCAACCCCTGCGACGAGACGACGTGCTTC
	ZmGA2ox4 MT-RP	GGGGTTGAAGCCCTTGACGGGGGCGGGCCGCCGACCCAGGAG
	For Northern blots
	unmiR4	AGGAAAGCGCTCGCCGGCGGG
	For qRT-PCR
	PR5 qRT-F	GATAAGCCGGAAACTTGTCCT
	PR5 qRT-R	CCGACTGTATCTAACTCGAAGC
	WRKY70 qRT-F	TTGCCCTTTTCTCTAATGAGTGT
	WRKY70 qRT-R	TCACGTCGACTTACCTCTGC
	PR4 qRT-F	CAATCAAATAGACACCGATGGTT
	PR4 qRT-R	GTAGACCGATCGATATTGACCT
	HCHIB qRT-F	AAGCTGCTATTTAGTAACGAGAGT
	HCHIB qRT-R	TCATCTGCTAGAGAGCCCAA
	PR1 qRT-F	AGCGAGAAGGCTAACTACAAC
	PR1 qRT-R	ACTTCATTAGTATGGCTTCTCGTT
	NPR1 qRT-F	TCACCCACTTCATCGGACT
	NPR1 qRT-R	CACAGTTCATAATCTGGTCGAG
	ORA59 qRT-F	ATGACGCAAGAAAGTAATACAACAC
	ORA59 qRT-R	CTTCCAAAACTTTTCAACGGAT
	PDF1.2 qRT-F	TCTCTTTGCTGCTTTCGGTGA
	PDF1.2 qRT-R	TTTCCGCAAACCCCTGAC
	ZmGA2ox4 qRT-F	TCTTCCAGGCGTGGAGCAA
	ZmGA2ox4 qRT-R	CCTGCACCTTTCTCCTGTACT
	AtGA2ox7 qRT-F	GGAGGGTTAGAATTGGAAAATAA
	AtGA2ox7 qRT-R	TCGAGATAAGGACATACGAAGAA
	unmiR4 qRT-F	ATTGTTGCGCTGTCGTCGAA
	unmiR4 qRT-R	CTAAATCCCCAGATTCGAGC
	EF1a RT-F	TGGGCCTACTGGTCTTACTACTGA
	EF1a RT-R	ACATACCCACGCTTCAGATCCT
	Tubulin RT-F	GTAGACGAGGGAAAGGCACC
	Tubulin RT-R	CGGTGACCTCAACTACCTCG
	Actin2 qRT-F	CTTAACCCAAAGGCCAACAGA
	Actin2 qRT-R	GCAAGGTCAAGACGGAGGAT
